# Supplementary material for: High Stress Levels and Trust toward the Government Are Associated with More Positive Attitudes toward COVID-19 Vaccines among French Students: A Pilot Study
Source: Vaccines (Basel). 2022 Aug 24;10(9):1377. doi: 10.3390/vaccines10091377 (PMC9505305; doi:10.3390/vaccines10091377)
Supplement: Supplementary file 1 [file vaccines-10-01377-s001.zip]

Archive with 1 entries (1 files):
- vaccines-1857700-supplementary.pdf
